# Supplementary material for: Inter-annual and decadal changes in teleconnections drive continental-scale synchronization of tree reproduction
Source: Nat Commun. 2017 Dec 20;8:2205. doi: 10.1038/s41467-017-02348-9 (PMC5738406; doi:10.1038/s41467-017-02348-9)
Supplement: Supplementary file 4 — Supplementary software [file 41467_2017_2348_MOESM4_ESM.txt]

### High and low-frequency NAO affect beech masting ####
# Code by Ascoli Davide, Giorgio Vacchiano, Andy Hacket-Pain 
# Version 2017-14-08 # 
# Contact info: davide.ascoli@unina.it #

# Cleaning
rm (list = ls () )

##############################################################################################
# Run the code until line 445. Beech and spruce analyses from lineS 440 and 824, respectiviely
# Supplementary informations for beech from line 592, for spruce from line 1272
##############################################################################################

# Required libraries
lib <- c ("betareg","biwavelet","dplR","fitdistrplus","ggplot2",
          "maptools","MuMIn","biwavelet","rgdal","signal","sp")

# Install and load libraries
for (i in lib) {
  if (i %in% installed.packages () [,"Package"] == F) {
    install.packages (i)
  }
  library (i, character.only = TRUE)
}

# Required functions
range01 <- function(x){(x-min(x))/(max(x)-min(x))}


#####################################################################
########### NAO data from Climate Prediction Centre - NOAA ##########

noaa.raw <-read.delim("http://www.cpc.ncep.noaa.gov/products/precip/CWlink/pna/norm.nao.monthly.b5001.current.ascii.table", 
                      sep="\t",
                      header=F)

for (i in 1:30) {
  noaa.raw <-apply(noaa.raw,2,sub,pattern="  ",replacement=" ")}

nao.raw <-sapply(noaa.raw,strsplit,split=" ", USE.NAMES=F)
nao <- as.numeric(sapply(nao.raw, "[[", 1))
nao.raw<-nao.raw[nao<2017]
nao<-nao[nao<2017]
for (i in 2:length(nao.raw[[1]])) {nao<-cbind(nao,as.numeric(sapply(nao.raw, "[[", i)))}
colnames(nao)<-c("yr", "JAN", "FEB", "MAR", "APR", "MAY", "JUN",
                 "JUL", "AUG", "SEP", "OCT", "NOV", "DEC")  
nao<-data.frame(nao)

# Add months of year 2017: true values are ones from January, February, March and April.
# Remaining months are 0 values but are not used in subsequent calculations
yr2017<-c(2017, 0.48, 1.0,0.74,1.73,0,0,0,0,0,0,0,0)
nao<-rbind(nao,yr2017)

# create a variety of seasonal NAO indices for the full period of the NAO record
# first, create NAO-1yr # required to calculate winter indices
but.last <- function (x, N =-1) {head (x, n = nrow (x) -N) }
nao1 <- rbind (NA, but.last (nao, 1))
nao1$yr <- nao$yr

colnames (nao1) [-1] <- paste0 (colnames (nao1) [-1], 1) 
colnames (nao)  [-1] <- paste0 (colnames (nao)  [-1], 0) 
naodata <- (cbind (nao[1,"yr"]:2017, nao1 [, -1], nao [, -1])); colnames(naodata)[1] <-  "yr"

# all seasonal indices therefore calculated for the full period of the NAO record, muns the first year
summera <- data.frame ("yr" = naodata$yr, "x" = rowMeans (naodata [, c ("JUL0","JUL0")]))
summerb <- data.frame ("yr" = naodata$yr, "x" = rowMeans (naodata [, c ("JUN0","JUL0", "AUG0")]))
summerc <- data.frame ("yr" = naodata$yr, "x" = rowMeans (naodata [, c ("JUL0", "AUG0","SEP0")])) 
summerd <- data.frame ("yr" = naodata$yr, "x" = rowMeans (naodata [, c ("JUN0","JUL0", "AUG0","SEP0")]))

wintera <- data.frame ("yr" = naodata$yr, "x" = rowMeans (naodata [, c ("JAN0","JAN0")]))
winterb <- data.frame ("yr" = naodata$yr, "x" = rowMeans (naodata [, c ("JAN0","FEB0")]))
winterc <- data.frame ("yr" = naodata$yr, "x" = rowMeans (naodata [, c ("DEC1","JAN0","FEB0")]))
winterd <- data.frame ("yr" = naodata$yr, "x" = rowMeans (naodata [, c ("DEC1","JAN0","FEB0","MAR0")]))

springa <- data.frame ("yr" = naodata$yr, "x" = rowMeans (naodata [, c ("APR0", "APR0")]))
springb <- data.frame ("yr" = naodata$yr, "x" = rowMeans (naodata [, c ("APR0","MAY0")]))
springc <- data.frame ("yr" = naodata$yr, "x" = rowMeans (naodata [, c ("MAR0","APR0","MAY0")]))
springd <- data.frame ("yr" = naodata$yr, "x" = rowMeans (naodata [, c ("MAR0","APR0","MAY0","JUN0")]))

# isolate high and low frequency signals in each series
# extract low-freq component using Friedman's SuperSmoother freq 11 years
s.summerd <- supsmu (summerd$yr, summerd$x) 
s.winterd <- supsmu (winterd$yr, winterd$x)
s.springb <- supsmu (springb$yr, springb$x)

# now create the indices to be used for analysis: 
# select the version of the season index required (a,b,c,d)
s.summer2<-data.frame(s.summerd)
s.winter1 <- data.frame(s.winterd)
s.summer1<- data.frame(s.summerd)
s.spring0<- data.frame(s.springb)

# ONLY IF DEC1 IS USED
# need to re-add the first year for the winter series that include DEC-1, as these loose the first year (the filter cannot be calculated for the first year)
s.winter1<- cbind(s.summer2[,1], c(NA, s.winter1[,2]))

summer2<-summerd
winter1 <-winterd
summer1<-summerd
spring0<- springb

# Set the period required for the final data.frame
period<- c(1952:2015)

# now add the required year shifts according to FIGURE 1,
# by adding values to the "year" column

# Summer-2 (2 years before fruit ripening)
l.summer2<- data.frame(s.summer2[,1]+2, s.summer2[,2]); colnames(l.summer2)<- c("yr", "x")
h.summer2<- (data.frame(summer2[,1]+2, summer2[,2])) -l.summer2; h.summer2[,1] <- l.summer2[,1]; colnames(h.summer2)<- c("yr", "x")
l.summer2<- l.summer2[l.summer2$yr %in% period,]
h.summer2<- h.summer2[h.summer2$yr %in% period,]

# Winter-1 (1 years before fruit ripening)
l.winter1<- data.frame(s.winter1[,1]+1, s.winter1[,2]); colnames(l.winter1)<- c("yr", "x")
h.winter1<- (data.frame(winter1[,1]+1, winter1[,2])) -l.winter1; h.winter1[,1] <- l.winter1[,1]; colnames(h.winter1)<- c("yr", "x")
l.winter1<- l.winter1[l.winter1$yr %in% period,]
h.winter1<- h.winter1[h.winter1$yr %in% period,]

# Summer-1 (1 years before fruit ripening)
l.summer1<- data.frame(s.summer1[,1]+1, s.summer1[,2]); colnames(l.summer1)<- c("yr", "x")
h.summer1<- (data.frame(summer1[,1]+1, summer1[,2])) -l.summer1; h.summer1[,1] <- l.summer1[,1]; colnames(h.summer1)<- c("yr", "x")
l.summer1<- l.summer1[l.summer1$yr %in% period,]
h.summer1<- h.summer1[h.summer1$yr %in% period,]

# Spring 0 (the year of fruit ripening)
l.spring0<- data.frame(s.spring0); colnames(l.spring0)<- c("yr", "x")
h.spring0<- spring0 - data.frame(l.spring0); h.spring0$yr <- l.spring0$yr ; colnames(h.spring0)<- c("yr", "x")
l.spring0<- l.spring0[l.spring0$yr %in% period,]
h.spring0<- h.spring0[h.spring0$yr %in% period,]

# create complete dataframe for use in analysis
nao_data<- data.frame(cbind(period, l.summer1[,2], h.summer1[,2], l.summer2[,2], h.summer2[,2], l.spring0[,2], h.spring0[,2], l.winter1[,2], h.winter1[,2]))
colnames(nao_data)<- c("yr", "l.summer1", "h.summer1", "l.summer2", "h.summer2", "l.spring0", "h.spring0", "l.winter1", "h.winter1")
head(nao_data)


#############################################################################
########## Beech Masting data from MASTREE in Ecological Archives ###########

# read MASTREE data from Ecologial Archives dataset
temp <- tempfile()
download.file("http://onlinelibrary.wiley.com/store/10.1002/ecy.1785/asset/supinfo/ecy1785-sup-0002-DataS1.zip?v=1&s=2491b8cc559d5ec909f96dfc5a91397b1d7e9683",temp, mode="wb")
unzip(temp, "MASTREE_2016.11.csv")
df <- read.csv("MASTREE_2016.11.csv")

# # data filtering and transformation
df <- df [df$Species == "FASY", ] # filter by species (beech)
df <- df [df$Proxy != "pollen", ] # filter out the pollen proxy

# # list unique NUTS-1
nutsDef <- unique (df$Nuts1)
nutsDef <- nutsDef [order (nutsDef)]

# # remove territorial units larger than NUTS-1
remove <- nutsDef [substr (nutsDef,3,4)=="#"] 
df <- df[! df$Nuts1 %in% remove, ]

# # remove continuous data with length < 5
df <- df[!(df$VarType == "C" & df$Length < 5), ]

# select NUTS-1 from Central Northern Europe north of the Alps
select <- c("BE1", "BE2", "BE3", 
            "DK0", "UKC", "UKE", 
            "UKG", "UKH", "UKJ", 
            "UKK", "UKM", "FR1", 
            "FR2", "FR4", "FR5",
            "DE3", "DE2", "DE1",
            "DE4", "DE7", "DE8", 
            "DE9", "DEA", "DEB", 
            "DEC", "DED", "DEE", 
            "DEF", "DEG", "NL1", 
            "NL2", "NL3", "PL1", 
            "PL2", "PL3", "PL4", 
            "PL5", "PL6", "SE2",
            "LU0")

df <- df[df$Nuts1 %in% select, ]
# 5774 observations

# Create Nuts-1 chronologies

# define function for the mode (with highest values selected if tie)
fmode <- function (x) as.numeric (
  names (which.max (table (x) [order (names (table (x)), decreasing = T)]))
)

# mode of mast classes over Nuts1 by year
df.nuts.o <- aggregate (df$ORDmast, by=list ("yr" = df$Yr,
                                             "Nuts1" = df$Nuts1), fmode)
colnames (df.nuts.o) <- c ("yr", "nuts", "mi")
df.nuts.o <- df.nuts.o [order (df.nuts.o$yr), ]

# create data frame with masting index by Nuts
series.nuts.o <- reshape (df.nuts.o [, c ("yr", "mi", "nuts")],
                          direction= "wide",
                          idvar = "yr", 
                          timevar = "nuts",
                          v.names = "mi")
names (series.nuts.o) <- gsub ("mi.", "", names (series.nuts.o))
series.nuts.o <- series.nuts.o [,order (names (series.nuts.o))]
series.nuts.o <- series.nuts.o [order (series.nuts.o$yr), ]

# fill empty years
filling.yr <- (min (series.nuts.o$yr):2015) [
  !c (min (series.nuts.o$yr):2015 %in% series.nuts.o$yr)
  ]

filling <- data.frame (matrix (nrow = length (filling.yr), 
                               ncol = ncol (series.nuts.o) - 1), filling.yr)

names (filling) <- names (series.nuts.o)
series.nuts.o <- rbind (series.nuts.o, filling)
series.nuts.o <- series.nuts.o [order (series.nuts.o$yr), ]

# filter by period 
period <- 1760:2015
series.nuts.o <- series.nuts.o [series.nuts.o$yr %in% period,]
series.nuts.oX <- series.nuts.o [, (names (series.nuts.o) != "yr")]
n.nuts <- ncol (series.nuts.oX)
name.nuts <- names (series.nuts.oX)
NUTS.cluster.1 <- series.nuts.oX #[,names.cluster.1]

# aggregate NUTS-1 chronologies by %4-5
count.if <- function (x, cl) {length (x [x %in% cl])}
class45 <- c (4,5)
class345 <- c (3,4,5)
class12 <- c (1,2)
class2 <- c (1,2,3,4,5)

# create mi45 for cluster 1,2,3
Cluster.1.mi45 <- data.frame ("yr" = period, 
                              "x" = apply (NUTS.cluster.1,1,count.if, cl = class45) / apply(NUTS.cluster.1, MARGIN = 1, FUN = function(x) length(x[!is.na(x)])))
Cluster.1.mi345 <- data.frame ("yr" = period, 
                               "x" = apply (NUTS.cluster.1,1,count.if, cl = class345) / apply(NUTS.cluster.1, MARGIN = 1, FUN = function(x) length(x[!is.na(x)])))
Cluster.1.mi12 <- data.frame ("yr" = period, 
                              "x" = apply (NUTS.cluster.1,1,count.if, cl = class12) / apply(NUTS.cluster.1, MARGIN = 1, FUN = function(x) length(x[!is.na(x)])))


######################################################################
######################## Compute masting index #######################

deltaMi1<-Cluster.1.mi45$x-Cluster.1.mi12$x #Cluster.1.mi345$x

#Rescale masting index from 0 to 1
deltaMi<-range01(deltaMi1)

#Replace 0 and 1 (Smithson and Verkuilen 2006)
#deltaMi<-(deltaMi*((2015-1760)-1) + 0.5)/(2015-1760)
deltaMi<- ifelse(deltaMi == 0, 0.01, deltaMi)
deltaMi<- ifelse(deltaMi == 1, 0.99, deltaMi)

Cluster.1.mi45<-cbind(Cluster.1.mi45$yr,deltaMi); colnames(Cluster.1.mi45)<- c("yr", "x")
Cluster.1.mi45<-data.frame(Cluster.1.mi45)

#Untransformed masting index for wavelet coherence analysis (need to create it before run file CrossWavelet)
wcmi<-data.frame(cbind(Cluster.1.mi45$yr,deltaMi1)); colnames(wcmi)<- c("yr", "x")

# Trasformed (Freeman-Tuckey) masting index to simil-normal for WC analysis
tr<-range01(wcmi$x)
tr<-(asin(sqrt((tr)/(66+1)))+asin(sqrt((tr+1)/(66+1))))/2
tr<-cbind(Cluster.1.mi45$yr,tr); colnames(tr)<- c("yr", "tr")

#Transformed masting index for wavelet coherence analysis (need to create it before run file CrossWavelet)
wcmit<-tr<-data.frame(tr)

# define the masting series to be used in analysis
mi45<- Cluster.1.mi45[1:256,]
mi45$x.L<- c (NA, mi45$x [1:(nrow(mi45)-1)])
mi45$x.L2<- c (NA, mi45$x.L [1:(nrow(mi45)-1)])
tr<- tr[1:256,]
tr$tr.L<- c (NA, tr$tr [1:(nrow(tr)-1)])

# Create indices series of the correct year extension
mi45 <- mi45 [mi45$yr %in% nao_data$yr, ]
tr <- tr [tr$yr %in% nao_data$yr, ]
indices <-data.frame(mi45, tr) 

# build a dataset for model building
data.aa<- cbind(indices, nao_data)
YEAR<- 2015 # the year defined here is the FINAL year included in the analysis
data.cc<- subset(data.aa, data.aa$yr <=YEAR)


#############################################################################
#################### Beech Wavelet coherence analysis #######################

# upload NAO data from NOAA, Hurrell and Jones
# NOAA
noaa.raw <-read.delim("http://www.cpc.ncep.noaa.gov/products/precip/CWlink/pna/norm.nao.monthly.b5001.current.ascii.table", 
                      sep="\t",
                      header=F)

for (i in 1:30) {
  noaa.raw <-apply(noaa.raw,2,sub,pattern="  ",replacement=" ")}

nao.raw <-sapply(noaa.raw,strsplit,split=" ", USE.NAMES=F)
nao <- as.numeric(sapply(nao.raw, "[[", 1))
nao.raw<-nao.raw[nao<2016]
nao<-nao[nao<2016]
for (i in 2:length(nao.raw[[1]])) {nao<-cbind(nao,as.numeric(sapply(nao.raw, "[[", i)))}
colnames(nao)<-c("yr", "JAN", "FEB", "MAR", "APR", "MAY", "JUN",
                 "JUL", "AUG", "SEP", "OCT", "NOV", "DEC")  
naon<-data.frame(nao)

# Hurrell
hurrell.raw <-read.delim("https://climatedataguide.ucar.edu/sites/default/files/nao_pc_monthly.txt", 
                         sep="\t",header=F)
for (i in 1:30) {hurrell.raw <-apply(hurrell.raw,2,sub,pattern="  ",replacement=" ")}
hurrell.raw <-sapply(hurrell.raw,strsplit,split=" ", USE.NAMES=F)
naoh <- as.numeric(sapply(hurrell.raw, "[[", 1))
hurrell.raw<-hurrell.raw[naoh<2017 & !is.na(naoh)]
naoh<-na.omit(naoh)
for (i in 2:length(hurrell.raw[[1]])) {naoh<-cbind(naoh,as.numeric(sapply(hurrell.raw, "[[", i)))}
colnames(naoh)<-c("yr", "JAN", "FEB", "MAR", "APR", "MAY", "JUN",
                  "JUL", "AUG", "SEP", "OCT", "NOV", "DEC")  
naoh<-data.frame(naoh)
naoh <-naoh[naoh$yr<2016,]

# Jones
naoj.raw <-read.delim("https://crudata.uea.ac.uk/cru/data/nao/nao.dat", 
                      sep="\t",
                      header=F)

for (i in 1:30) {
  naoj.raw <-apply(naoj.raw,2,sub,pattern="  ",replacement=" ")}

naoj.raw <-sapply(naoj.raw,strsplit,split=" ", USE.NAMES=F)
naoj <- as.numeric(sapply(naoj.raw, "[[", 2))
naoj.raw<-naoj.raw[naoj<2016 & !is.na(naoj)]
naoj<-naoj[naoj<2016]
for (i in 2:length(naoj.raw[[2]])) {naoj<-cbind(naoj,as.numeric(sapply(naoj.raw, "[[", i)))}
colnames(naoj)<-c("","yr", "JAN", "FEB", "MAR", "APR", "MAY", "JUN",
                  "JUL", "AUG", "SEP", "OCT", "NOV", "DEC", "MEAN")  
naoj<-data.frame(naoj)
naoj<-naoj[,-1]
naoj<-naoj[,-14]

# upload Masting data (wcmit = transformed)
mi<-data.frame(cbind(wcmit[,1],wcmit[,2])); colnames(mi) <- c("yr","x")
mi<- data.frame ("yr" = mi$yr, "x" = mi$x)

# first, create NAO-1 # required to calculate winter indices
#Noaa
but.last <- function (x, N =-1) {head (x, n = nrow (x) -N) }
naon1 <- rbind (NA, but.last (naon, 1))
naon1$yr <- naon$yr
colnames (naon1) [-1] <- paste0 (colnames (naon1) [-1], 1) 
colnames (naon)  [-1] <- paste0 (colnames (naon)  [-1], 0) 
naodatan <- (cbind (naon[1,"yr"]:2015, naon1 [, -1], naon [, -1])); colnames(naodatan)[1] <-  "yr"

#Hurrell
but.last <- function (x, N =-1) {head (x, n = nrow (x) -N) }
naoh1 <- rbind (NA, but.last (naoh, 1))
naoh1$yr <- naoh$yr
colnames (naoh1) [-1] <- paste0 (colnames (naoh1) [-1], 1) 
colnames (naoh)  [-1] <- paste0 (colnames (naoh)  [-1], 0) 
naodatah <- (cbind (naoh[1,"yr"]:2015, naoh1 [, -1], naoh [, -1])); colnames(naodatah)[1] <-  "yr"

#Jones
but.last <- function (x, N =-1) {head (x, n = nrow (x) -N) }
naoj1 <- rbind (NA, but.last (naoj, 1))
naoj1$yr <- naoj$yr
colnames (naoj1) [-1] <- paste0 (colnames (naoj1) [-1], 1) 
colnames (naoj)  [-1] <- paste0 (colnames (naoj)  [-1], 0) 
naodataj <- (cbind (naoj[1,"yr"]:2015, naoj1 [, -1], naoj [, -1])); colnames(naodataj)[1] <-  "yr"

# all seasonal indices therefore calculated for the full period of the NAO record, muns the first year
winterdj <- data.frame ("yr" = naodataj$yr, "x" = rowMeans (naodataj [, c ("DEC1","JAN0","FEB0","MAR0")]))
winterdh <- data.frame ("yr" = naodatah$yr, "x" = rowMeans (naodatah [, c ("DEC1","JAN0","FEB0","MAR0")]))
summerdh <- data.frame ("yr" = naodatah$yr, "x" = rowMeans (naodatah [, c ("JUN0","JUL0","AUG0","SEP0")]))
springdh <- data.frame ("yr" = naodatah$yr, "x" = rowMeans (naodatah [, c ("APR0","MAY0")]))
winterdn <- data.frame ("yr" = naodatan$yr, "x" = rowMeans (naodatan [, c ("DEC1","JAN0","FEB0","MAR0")]))
summerdn <- data.frame ("yr" = naodatan$yr, "x" = rowMeans (naodatan [, c ("JUN0","JUL0","AUG0","SEP0")]))
springdn <- data.frame ("yr" = naodatan$yr, "x" = rowMeans (naodatan [, c ("APR0","MAY0")]))

#season previous year
but.last <- function (x, N =-1) {head (x, n = nrow (x) -N) }
winterdn1 <- rbind (NA, but.last (winterdn, 1))
winterdn1$yr <- winterdn$yr
summerdn1 <- rbind (NA, but.last (summerdn, 1))
summerdn1$yr <- summerdn$yr
winterdh1 <- rbind (NA, but.last (winterdh, 1))
winterdh1$yr <- winterdh$yr
summerdh1 <- rbind (NA, but.last (summerdh, 1))
summerdh1$yr <- summerdh$yr
winterdj1 <- rbind (NA, but.last (winterdj, 1))
winterdj1$yr <- winterdj$yr

# compute AR(1) coefficients of mast index
ar1miNoaa<-ar(mi[125:190,2])
ar1miHurr<-ar(mi[74:190,2])
ar1miJones<-ar(mi[2:190,2])
#compute AR(1) coefficients of NAO-NOAA
ar1naon<-ar(winterdn[2:66,2])
ar1naos<-ar(summerdn[2:66,2])
ar1naonspr<-ar(springdn[2:66,2])
#compute AR(1) coefficients of NAO-h
ar1naohwin<-ar(winterdh[2:117,2])
ar1naohsum<-ar(summerdh[2:117,2])
ar1naohspr<-ar(springdh[2:117,2])
#compute AR(1) coefficients of NAO-J
ar1naoj<-ar(winterdj[2:190,2])

############### Beech Wavelet analysis with NAO-NOAA ####################
# NAO selection
cw.naon<-winterdn[2:66,]
cw.naos<-summerdn[2:66,]
cw.naospr<-springdn[2:66,]
# Mindex normality
cw.mi_NOAA<-mi[192:256,]
fit.norm <- fitdist(cw.mi_NOAA$x, "norm")
plot(fit.norm)
shapiro.test(cw.mi_NOAA$x)

#wavelet coherence
wcNAOnmi <- wtc(cw.mi_NOAA, cw.naon, s0=5, lag1=c(-0.42, 0.35), sig.level=0.90, pad = TRUE, mother = "morlet",sig.test=1,nrands=500)
wcNAOsnmi <- wtc(cw.mi_NOAA, cw.naos, s0=5, lag1=c(-0.42,0), sig.level=0.90, pad = TRUE, mother = "morlet",sig.test=1,nrands=500)
wcNAOsprinmi <- wtc(cw.mi_NOAA, cw.naospr, s0=5, lag1=c(-0.42,-0.17), sig.level=0.90, pad = TRUE, mother = "morlet",sig.test=1,nrands=500)

############### Beech Wavelet coherence analysis with NAO-HURRELL ####################
# NAO and Mindex selection
cw.naohwin<-winterdh[2:117,]
cw.naohsum<-summerdh1[2:117,]
cw.naohspr<-springdh[2:117,]
cw.mi_HUR<-mi[141:256,]

# wavelet coherence
wcNAOhw_mi45 <- wtc(cw.mi_HUR, cw.naohwin, s0=5, lag1=c(-0.51, 0.18), sig.level=0.90, pad = TRUE, mother = "morlet",sig.test=1,nrands=500)
wcNAOhsum_mi45 <- wtc(cw.mi_HUR, cw.naohsum, s0=5, lag1=c(-0.51,0.16), sig.level=0.90, pad = TRUE, mother = "morlet",sig.test=1,nrands=500)
wcNAOhspr_mi45 <- wtc(cw.mi_HUR, cw.naohspr, s0=5, lag1=c(-0.51,0.0174), sig.level=0.90, pad = TRUE, mother = "morlet",sig.test=1,nrands=500)

############### Beech Wavelet coherence analysis with NAO-JONES ######################
# select NAO and Mindex
cw.naoj<-winterdj[6:195,]
cw.mi_JON<-mi[67:256,]
wcNAOj45 <- wtc(cw.mi_JON, cw.naoj, lag1=c(-0.40,0), s0=5, pad = TRUE, mother = "morlet", sig.level=0.9,sig.test=1,nrands=500)


############################################################################
################### BEECH RESULTS - TABLE & FIGURES #########################

############################################################################
############## Beech Model results displayed in TABLE 1 ####################

# Betareg model with untrasformed masting index 1952-2015
m1 <- betareg(x ~ 
                scale(x.L) +
                #scale(x.L2) + to test for lag-2 (results not showed)
                scale(l.winter1) +
                scale(l.summer1) +
                scale(l.spring0) + 
                scale (h.summer2) + 
                scale(h.winter1) +
                scale(h.summer1) +
                scale(h.spring0) +
                scale(l.winter1):scale(h.summer1), 
              data = data.cc,
              na.action = "na.fail")
summary(m1)

# check collinearity between predictors
round (cor (data.cc [, -c (1,2)], use = "complete.obs"), 2)


#####################################################################
#################### FIGURE 2 - BEECH ONLY ##########################

predict.cc<- predict(m1, type="response")
predict.cc.q<- predict(m1, type="quantile", at = c(0.025, 0.5, 0.975))
predict.cc.v<- predict(m1, type="variance")

residuals<-data.cc$x-predict.cc

par(mar=c(2.2,2.2,.3,2.5)+0.1, mgp=c(1.1,0.2,0), tck=0.02, lwd=1, cex=1, cex.lab=0.8, cex.axis=0.8,  pch=16)

plot(data.cc$yr, data.cc$x-predict.cc, type="n", axes=F, lwd=2, ylab="", xlab="", xlim=c(1952, 2015), ylim=c(-0.28,1.28))
lines(data.cc$yr, ((data.cc$x-predict.cc))/1.5, type="h", lwd=5, col="grey70", lend=2)

axis(4, at=c(-0.2, -0.1, 0.0, 0.1, 0.2), las=2, cex.axis=0.8, hadj=1, mgp = c(0.5,1.2,0))       
mtext("Residual", 4, line=1.2, adj=0.1)

par(new=T)
plot(data.cc$yr, data.cc$x, type="n", axes=F, lwd=1, ylab="", xlab="", xlim=c(1952, 2015), ylim=c(-0.5,1.05))
lines(1952:YEAR, predict.cc, pch=21, type="o", bg="white", col="darkorange", cex=1.2, lwd=2)
lines(data.cc$yr, data.cc$x, pch=21, type="o", bg="white", col="cadetblue", cex=1.2, lwd=2) 

axis(1, at=c(1955,1960,1965,1970,1975,1980,1985,1990,1995,2000,2005,2010,2015), cex.axis=0.8)
axis(1, at=c(1952:2015), labels=F, tck=0.008)
axis(2, at=c(0:10)/10, las=2, cex.axis=0.8)       

mtext("Year", 1, line=1.2)
mtext("M_index", 2, line=1.3, adj=0.7)

legend("top", c("Observed", "Predicted", "Residual"), pt.lwd=2, col=c("cadetblue","darkorange", "grey70"), pch=c(21,21, 15), ncol=3, pt.cex =1.2, cex=0.85, bty="n")


#######################################################################
######################## Figure 3 - BEECH ONLY ########################

par(mar=c(2.5,2,.3,.3)+0.1, mgp=c(1.1,0.25,0), cex=1, las=1, tck=0.025, lwd=1, cex.axis=0.9, pch=16) # sets the plotting parameters - look these up

#par(new=TRUE)
par(fig=c(0.05,1,0.66,0.96))
plot(wcNAOnmi,  plot.cb = F, plot.phase = TRUE, xlab="Year", lwd.sig=2, zlim=c(0, 1))#
rect(1968,4.3,2000,2.7, border="white", lwd=3)
mtext("A)", 2, at=2, font=2, line=0.8, cex=1.3)

par(new=TRUE)
par(fig=c(0.05,1,0.36,0.66))
plot(wcNAOhw_mi45, plot.cb = F, plot.phase = TRUE, xlab="Year", lwd.sig=2, zlim=c(0, 1))#
rect(1968,4.3,2000,2.7, border="white", lwd=3)
mtext("B)", 2, at=2, font=2, line=0.8, cex=1.3)

par(new=TRUE)
par(fig=c(0.05,1,0.06,0.36))
plot(wcNAOj45,  plot.cb = F, plot.phase = TRUE, xlab="Year", lwd.sig=2, zlim=c(0, 1), legend.horiz=T)#
rect(1968,4.3,2000,2.7, border="white", lwd=3) 
mtext("C)", 2, at=2, font=2, line=0.8, cex=1.3)

# scale bar
fill.cols <- c("#00007F", "blue", "#007FFF", "cyan", "#7FFF7F", "yellow", "#FF7F00", "red", "#7F0000")
COLS <- colorRampPalette(fill.cols)
library(fields)

par(new=TRUE)
par(fig=c(0,1,0,0.12))
par(mar=c(1.2,1.1,0.1,.1), mgp=c(1.1,0.25,0), cex=1, las=1, tck=0.1, lwd=1, cex.axis=0.9, pch=16) # sets the plotting parameters - look these up

plot( 1:10, (1:10), type="n", bty="n", axes=F, ylab="", xlab="") 
colorbar.plot(6, 1, 1:100, col=COLS(100), strip.length=3.32, strip.width=0.4)
axis(1, at=c(3.4,6, 8.6), labels=c(0.125, 4, 128))

dev.off()

################################################################
##################### FIGURE 4 - BEECH ONLY ####################

# Leave one out cross validation - LOOV
# create dataframe with data included in the model (dependent and independent variables)
dd<- data.frame(data.cc$x, scale(data.cc$x.L), scale(data.cc$l.winter1), scale(data.cc$h.summer2), scale(data.cc$h.summer1), scale(data.cc$h.spring0))
names(dd)<- c("x", "x.L", "lwinter1", "summer2", "summer1", "spring0")
head(dd)

# use a loop to conduct LOOV --> remove one row each time (i.e. one year), and fit the model to the remaining data
# then predict the value of missing year
# the loop extracts the predicted value each time, and the coefficents of the fitted model
pp <- matrix(nrow=nrow(dd), ncol=8, byrow=FALSE)
for(i in 1:nrow(dd))  # Month
{
  cc<- dd[-c(i),]
  vv<- dd[c(i),]
  m1 <- betareg(x ~ x.L+ lwinter1 + summer2 + summer1 + spring0 + lwinter1:summer1, data = cc)
  pp[i,1]<- predict(m1, type="response", newdata=vv)
  pp[i,2]<- summary(m1)$coefficients$mean[1,1]
  pp[i,3]<- summary(m1)$coefficients$mean[2,1]
  pp[i,4]<- summary(m1)$coefficients$mean[3,1]
  pp[i,5]<- summary(m1)$coefficients$mean[4,1]
  pp[i,6]<- summary(m1)$coefficients$mean[5,1]
  pp[i,7]<- summary(m1)$coefficients$mean[6,1]
  pp[i,8]<- summary(m1)$coefficients$mean[7,1]
}
colnames(pp)<- c("x.pred", "intercept", "X.L_est", "lwinter1_est", "summer2_est", "summer1_est", "spring0_est", "winter1:summer1_est")

# correlation between observed and predicted
COR<- cor(dd$x, pp[,1])
ab<- sum((pp[,1] - dd$x)/nrow(dd))
rmspe<- sqrt(sum(((pp[,1] - dd$x)^2)/nrow(dd)))

par(mar=c(2,2,.1,.1)+0.1, mgp=c(1.1,0.2,0), tck=0.02, lwd=1, cex=1, cex.lab=0.9, cex.axis=0.8,  pch=16)

plot(dd$x, pp[,1], xlab="Observed value", ylab="Predicted value", ylim=c(0,1), xlim=c(0,1), las=1, axes=FALSE)
segments(0.01, 0.01, 0.98, 0.98, lty="dashed", col="grey50", lwd=2)
points(dd$x, pp[,1], col="orangered")

text(0.87, 0.14, "1958", cex=0.6)
text(0.84, 0.56, "1976", cex=0.6)
text(0.11, 0.57, "1997", cex=0.6)
text(0.74, 0.395, "2004", cex=0.6)
text(0.94, 0.62, "2011", cex=0.6)

axis(1)
axis(2, las=2)
rp = vector('expression',1)
rp[1] = substitute(expression(italic(r) == COR), 
                   list(COR = format(COR, digits = 3)))[2]
legend('topleft', legend = rp, bty = 'n', cex=0.85)


########################################################################
############### SUPPLEMENATRY INFORMATION - BEECH ONLY #################
########################################################################

########################################################################
#################### FIGURE S1 - BEECH ONLY ############################

# Load spatial data
url.nuts <- "http://ec.europa.eu/eurostat/cache/GISCO/geodatafiles/NUTS_2013_60M_SH.zip"
url.eu <- "http://www.naturalearthdata.com/http//www.naturalearthdata.com/download/10m/cultural/ne_10m_admin_0_countries.zip"

# coordinate systems
laea <- "+proj=longlat +ellps=GRS80 +no_defs"
utm <- "+proj=laea +lat_0=52 +lon_0=10 +x_0=4321000 +y_0=3210000 +ellps=GRS80 +units=m +no_defs"
latlong <- "+proj=longlat +ellps=WGS84"
lambert <- "+proj=laea +lat_0=48 +lon_0=9 +x_0=0 +y_0=0 +ellps=GRS80 +towgs84=0,0,0,0,0,0,0 +units=m +no_defs"

# load NUTS-1
dir <- paste0 (tempdir (),runif (1, 0, 9))
temp <- tempfile (fileext = ".zip")
download.file (url.nuts, temp)
unzip (temp, exdir = dir)
nutsFasy <- readOGR (dsn = paste0 (dir, "/NUTS_2013_60M_SH/data"), 
                     layer = "NUTS_RG_60M_2013", verbose=FALSE)
nutsFasy <- nutsFasy [nutsFasy$STAT_LEVL_ ==1, "NUTS_ID"]

# load countries
dir <- paste0 (tempdir (),runif (1, 0, 9))
temp <- tempfile (fileext = ".zip")
download.file (url.eu, temp)
unzip (temp, exdir = dir)
f <- list.files (dir, ".shp", full.names = T)
eu <- readShapePoly (f, proj4string = CRS (latlong))
eu <- eu [eu$CONTINENT == "Europe",]

# reproject to UTM 
nutsFasy <- spTransform (nutsFasy, CRS = utm)
eu <- spTransform (eu, CRS = utm)

# add non-EU countries to NUTS-1
add <- eu [eu$NAME %in% c ("Bosnia and Herz.","Serbia","Ukraine"), "NAME"]
add$NUTS_ID <- c ("BA0", "SR0", "UA0")
add$NAME <- NULL
nutsFasy <- rbind (nutsFasy, add)

# sort alphabetically
nutsFasy <- nutsFasy [order (nutsFasy$NUTS_ID), ]
nutsFasyMap <- fortify (nutsFasy, region = "NUTS_ID")
years<-c(1995,1996,1998)
rows <- length(years)
plotlist <- list ()

for (i in 1:length (years)) {
  mi <- as.data.frame (t (series.nuts.o [series.nuts.o$yr %in% years [i], ]))
  colnames (mi) <- "index"
  mi$id <- rownames (mi)
  mi <- mi [mi$id != "yr", ]
  m <- round (deltaMi1[period == years[i]], digits = 2)
  merge.shp.coef <- merge (nutsFasyMap, mi, by = "id", all.x = TRUE)
  final.plot <- merge.shp.coef [order (merge.shp.coef$order), ] 
  
  plotlist [[i]] <- 
    ggplot () +
    ggtitle (paste0 (years [i], " -- M_index = ", m)) +
    geom_polygon (data = eu,
                  aes (x = long, y = lat, group = group),
                  size = 0.25) + 
    xlim (2500000, 5900000) +
    ylim (1500000, 4500000) +
    geom_polygon (data = final.plot, 
                  aes (x = long, y = lat, group = group, fill = index), 
                  color = "black", size = .1) +
    scale_fill_gradient2 (limits = c (1, 5), name = "mast class",midpoint=3,guide="legend",
                          low = "dark orange", mid="yellow", high = "dark green") +
    theme(axis.line=element_blank(),
          axis.text.x=element_blank(),
          axis.text.y=element_blank(),
          axis.ticks=element_blank(),
          axis.title.x=element_blank(),
          axis.title.y=element_blank(),
          legend.position="right",
          panel.background=element_blank(),
          panel.border=element_blank(),
          panel.grid.major=element_blank(),
          panel.grid.minor=element_blank(),
          plot.background=element_blank())
  
}

# Plot figure S1
plotlist

dev.off()

####################################################################
#################### FIGURE S2 - BEECH ONLY ########################

sample.depth<- dplR::chron(NUTS.cluster.1)

par(mar=c(2,2.3,.3,2.5)+0.1, mgp=c(1.3,0.2,0), tck=0.02, lwd=1, cex=1, cex.lab=0.8, cex.axis=0.7,  pch=16, las=1, xaxs="i")

plot(1760:2015, deltaMi1, type="l", lwd=1, col="grey30", ylim=c(-3, 1), xlim=c(1750, 2020), axes=F, xlab="", ylab="")
rect(1952, -4, 2015, 2, col="grey90", border=NA)
lines(1760:2015, deltaMi1, lwd=1, col="black")

axis(1, at=c(1750,1775,1800,1825,1850,1875,1900,1925,1950,1975,2000))
axis(1, at=seq(from=1750, to=2020, by=5), label=FALSE, tck=0.01)

axis(2, at=c(-1,-0.5,0,0.5,1), las=1, labels=c("-1.0", "-0.5", "0.0", "0.5", "1.0"))
mtext("Year", 1, line=1)
mtext("M_index", 2, line=1, las=0, at=0)

par(new=TRUE)
# log scale
plot(1760:2015, sample.depth$samp.depth, col="darkred", typ="l", log="y", axes=F, ylab="", xlab="", ylim=c(1,2000),  xlim=c(1750, 2020))
axis(4, las=1, at=c(1,5, 10,20, 40))
axis(4, at=c(1:40), label=FALSE, tck=0.005)

mtext("Sample depth", 4, line=1, las=0, at=5)

segments(1952, 0.1, 1952, 15, col="grey50", lty="dashed")
segments(1952, 16, 2025, 15, col="grey50", lty="dashed")

box()


######################################################################
##################### FIGURE S3 - BEECH ONLY #########################

# check distribution of non transformed and traformed M_index
par(mfcol=c(1,2))
descdist(data.cc$x, discrete = FALSE, boot = 500)
descdist(data.cc$tr, discrete = FALSE, boot = 500)


######################################################################
##################### FIGURE S4 - BEECH ONLY #########################

par(mar=c(2,2.3,.3,.5)+0.1, mgp=c(1.3,0.2,0), tck=0.02, lwd=1, cex=1, cex.lab=0.8, cex.axis=0.7,  pch=16, las=1)

par(fig=c(0,1,0.67,1))
plot(l.winter1,type="l", ylim=c(-1.65,1.65), col="red",ylab="win-NAO Index", xlab="", lwd=2, axes=F)
lines(h.winter1)
axis(1, padj=-0.8); axis(2, las=1); box()
mtext("Year",1, at=1983, line=0.65, cex=0.8)
text(1951.5, 1.4, "A)")

par(new=T)
par(fig=c(0,1,0.35,0.68))
plot(l.summer1,type="l", ylim=c(-1.65,1.65), col="red",ylab="sum-NAO Index", xlab="", lwd=2, axes=F)
lines(h.summer1)
axis(1, padj=-0.8); axis(2, las=1); box()
mtext("Year",1, at=1983, line=0.65, cex=0.8)
text(1951.5, 1.4, "B)")

par(new=T)
par(fig=c(0,1,0,0.35))
plot(l.spring0,type="l", ylim=c(-1.65,1.65), col="red",ylab="spr-NAO Index", xlab="", lwd=2, axes=F)
lines(h.spring0)
axis(1, padj=-0.8); axis(2, las=1); box()
mtext("Year",1, at=1983, line=0.65, cex=0.8)
text(1951.5, 1.4, "C)")


######################################################################
##################### FIGURE S6 - BEECH ONLY #########################

par(mar=c(2.5,2,.3,.3)+0.1, mgp=c(1.1,0.25,0), cex=1, las=1, tck=0.025, lwd=1, cex.axis=0.9, pch=16) # sets the plotting parameters - look these up

par(fig=c(0,0.5,0.5,0.94))
plot(wcNAOsnmi, plot.cb=F, plot.phase = TRUE, xlab="Year", lwd.sig=2, zlim=c(0, 1))#
rect(1964,2.2,1995,1.05, border="white", lwd=3)
mtext("A)", 2, at=2, font=2, line=0.8, cex=1.3)
box()

par(new=TRUE)
par(fig=c(0.5,1,0.5,0.94))
plot(wcNAOsprinmi,  plot.cb = F, plot.phase = TRUE, xlab="Year", lwd.sig=2, zlim=c(0, 1))#
rect(2002,2.1,2012,1.05, border="white", lwd=3)
rect(1989,3.9,2015,2.8, border="white", lwd=3)
mtext("B)", 2, at=2, font=2, line=0.8, cex=1.3)

par(new=TRUE)
par(fig=c(0,0.5,0.06,0.5))
plot(wcNAOhsum_mi45,  plot.cb = F, plot.phase = TRUE, xlab="Year", lwd.sig=2, zlim=c(0, 1))#
rect(1964,2.2,1995,1.05, border="white", lwd=3)
mtext("C)", 2, at=2, font=2, line=0.8, cex=1.3)
box()

par(new=TRUE)
par(fig=c(0.5,1,0.06,0.5))
plot(wcNAOhspr_mi45,  plot.cb = F, plot.phase = TRUE, xlab="Year", lwd.sig=2, zlim=c(0, 1))#
rect(2002,2.1,2012,1.05, border="white", lwd=3)
rect(1989,3.9,2015,2.8, border="white", lwd=3)
mtext("D)", 2, at=2, font=2, line=0.8, cex=1.3)

# scale bar
fill.cols <- c("#00007F", "blue", "#007FFF", "cyan", "#7FFF7F", "yellow", "#FF7F00", "red", "#7F0000")
COLS <- colorRampPalette(fill.cols)
library(fields)

par(new=TRUE)
par(fig=c(0,1,0,0.12))
par(mar=c(1.2,.5,1,.5)+0.1, mgp=c(1.1,0.25,0), cex=1, las=1, tck=0.1, lwd=1, cex.axis=0.9, pch=16) # sets the plotting parameters - look these up

plot( 1:10, (1:10), type="n", bty="n", axes=F, ylab="", xlab="") 
colorbar.plot(6, 1, 1:100, col=COLS(100), strip.length=7.45, strip.width=0.9)
axis(1, at=c(3.4,6,8.6), labels=c("0.0", "0.5", "1.0"))


######################################################################
###################### FIGURE S7 - BEECH ONLY ########################
# now check for relationships between prediction errors and variables
# calcuate errors (predicted - observed)
residuals<- c(dd$x - pp[,1])

par(mar=c(2,2,.1,.1)+0.1, mgp=c(1.1,0.2,0), tck=0.02, lwd=1, cex=1, 
    cex.lab=1, cex.axis=1,  pch=1, las=1)

par(mar=c(2.5,2.5,1,1), mgp=c(1.5,0.3,0), mfrow=c(3,3), tck=0.03)
plot(1952:2015, residuals, type="o", xlab="Year", pch=16, col=ifelse(abs(residuals) >0.70, "red", "black")); abline(h=c(0, 0.30, -0.30))
#legend("top", c("1958", "1976", "1997", "2004"), bty="n", cex=0.8, ncol=4)
hist(residuals, ylab="", xlab="")
plot(dd$x.L, residuals, type="n", axes=F, ylab="", xlab="")
plot(dd$x.L, residuals, type="p", xlab="AR1"); abline(h=0)
plot(dd$lwinter1, residuals, type="p", xlab="low win-NAO"); abline(h=0)
plot(dd$summer2, residuals, type="p", xlab="high sum2-NAO"); abline(h=0)
plot(dd$summer1, residuals, type="p", xlab="high sum1-NAO"); abline(h=0)
plot(dd$spring0, residuals, type="p", xlab="high spr0-NAO"); abline(h=0)
plot(dd$lwinter1*dd$summer1, residuals, type="p", xlab="low win- x high sum1-NAO"); abline(h=0)


#################################################################################
############################## SPRUCE ANALYSES ##################################
#################################################################################

# Cleaning
rm (list = ls () )

# Required functions
range01 <- function(x){(x-min(x))/(max(x)-min(x))}

#####################################################################
########### NAO data from Climate Prediction Centre - NOAA ##########

noaa.raw <-read.delim("http://www.cpc.ncep.noaa.gov/products/precip/CWlink/pna/norm.nao.monthly.b5001.current.ascii.table", 
                      sep="\t",
                      header=F)

for (i in 1:30) {
  noaa.raw <-apply(noaa.raw,2,sub,pattern="  ",replacement=" ")}

nao.raw <-sapply(noaa.raw,strsplit,split=" ", USE.NAMES=F)
nao <- as.numeric(sapply(nao.raw, "[[", 1))
nao.raw<-nao.raw[nao<2017]
nao<-nao[nao<2017]
for (i in 2:length(nao.raw[[1]])) {nao<-cbind(nao,as.numeric(sapply(nao.raw, "[[", i)))}
colnames(nao)<-c("yr", "JAN", "FEB", "MAR", "APR", "MAY", "JUN",
                 "JUL", "AUG", "SEP", "OCT", "NOV", "DEC")  
nao<-data.frame(nao)

# Add months of year 2017: true values are ones from January, February, March and April.
# Remaining months are 0 values but are not used in subsequent calculations
yr2017<-c(2017, 0.48, 1.0,0.74,1.73,-1.91,0.05,0,0,0,0,0,0)
nao<-rbind(nao,yr2017)

# create a variety of seasonal NAO indices for the full period of the NAO record
# first, create NAO-1yr # required to calculate winter indices
but.last <- function (x, N =-1) {head (x, n = nrow (x) -N) }
nao1 <- rbind (NA, but.last (nao, 1))
nao1$yr <- nao$yr

colnames (nao1) [-1] <- paste0 (colnames (nao1) [-1], 1) 
colnames (nao)  [-1] <- paste0 (colnames (nao)  [-1], 0) 
naodata <- (cbind (nao[1,"yr"]:2017, nao1 [, -1], nao [, -1])); colnames(naodata)[1] <-  "yr"

# all seasonal indices therefore calculated for the full period of the NAO record, muns the first year
summera <- data.frame ("yr" = naodata$yr, "x" = rowMeans (naodata [, c ("JUN0","JUL0")]))
summerb <- data.frame ("yr" = naodata$yr, "x" = rowMeans (naodata [, c ("JUN0", "JUL0", "AUG0")]))
summerc <- data.frame ("yr" = naodata$yr, "x" = rowMeans (naodata [, c ("JUL0", "AUG0","SEP0")])) 
summerd <- data.frame ("yr" = naodata$yr, "x" = rowMeans (naodata [, c ("JUN0","JUL0", "AUG0","SEP0")]))

wintera <- data.frame ("yr" = naodata$yr, "x" = rowMeans (naodata [, c ("JAN0","JAN0")]))
winterb <- data.frame ("yr" = naodata$yr, "x" = rowMeans (naodata [, c ("JAN0","FEB0")]))
winterc <- data.frame ("yr" = naodata$yr, "x" = rowMeans (naodata [, c ("DEC1","JAN0","FEB0")]))
winterd <- data.frame ("yr" = naodata$yr, "x" = rowMeans (naodata [, c ("DEC1","JAN0","FEB0","MAR0")]))

springa <- data.frame ("yr" = naodata$yr, "x" = rowMeans (naodata [, c ("APR0", "APR0")]))
springb <- data.frame ("yr" = naodata$yr, "x" = rowMeans (naodata [, c ("APR0","MAY0")]))
springc <- data.frame ("yr" = naodata$yr, "x" = rowMeans (naodata [, c ("MAR0","APR0","MAY0")]))
springd <- data.frame ("yr" = naodata$yr, "x" = rowMeans (naodata [, c ("MAR0","APR0","MAY0","JUN0")]))

# isolate high and low frequency signals in each series
# extract low-freq component using Friedman's SuperSmoother freq 11 years
s.summerd <- supsmu (summerd$yr, summerd$x) 
s.winterd <- supsmu (winterd$yr, winterd$x)
s.springb <- supsmu (springb$yr, springb$x)

# now create the indices to be used for analysis: 
# select the version of the season index required (a,b,c,d)
s.summer2<-data.frame(s.summerd)
s.winter1 <- data.frame(s.winterd)
s.summer1<- data.frame(s.summerd)
s.spring0<- data.frame(s.springb)

# ONLY IF DEC1 IS USED
# need to re-add the first year for the winter series that include DEC-1, as these loose the first year (the filter cannot be calculated for the first year)
s.winter1<- cbind(s.summer2[,1], c(NA, s.winter1[,2]))

summer2<-summerd
winter1 <-winterd
summer1<-summerd
spring0<- springb

# Set the period required for the final data.frame
period<- c(1959:2015)

# now add the required year shifts according to FIGURE 1,
# by adding values to the "year" column

# Summer-2 (2 years before fruit ripening)
l.summer2<- data.frame(s.summer2[,1]+2, s.summer2[,2]); colnames(l.summer2)<- c("yr", "x")
h.summer2<- (data.frame(summer2[,1]+2, summer2[,2])) -l.summer2; h.summer2[,1] <- l.summer2[,1]; colnames(h.summer2)<- c("yr", "x")
l.summer2<- l.summer2[l.summer2$yr %in% period,]
h.summer2<- h.summer2[h.summer2$yr %in% period,]

# Winter-1 (1 years before fruit ripening)
l.winter1<- data.frame(s.winter1[,1]+1, s.winter1[,2]); colnames(l.winter1)<- c("yr", "x")
h.winter1<- (data.frame(winter1[,1]+1, winter1[,2])) -l.winter1; h.winter1[,1] <- l.winter1[,1]; colnames(h.winter1)<- c("yr", "x")
l.winter1<- l.winter1[l.winter1$yr %in% period,]
h.winter1<- h.winter1[h.winter1$yr %in% period,]

# Summer-1 (1 years before fruit ripening)
l.summer1<- data.frame(s.summer1[,1]+1, s.summer1[,2]); colnames(l.summer1)<- c("yr", "x")
h.summer1<- (data.frame(summer1[,1]+1, summer1[,2])) -l.summer1; h.summer1[,1] <- l.summer1[,1]; colnames(h.summer1)<- c("yr", "x")
l.summer1<- l.summer1[l.summer1$yr %in% period,]
h.summer1<- h.summer1[h.summer1$yr %in% period,]

# Winter 0 (the year of fruit ripening)
l.winter0<- data.frame(s.winter1); colnames(l.winter0)<- c("yr", "x")
h.winter0<- winterd - data.frame(l.winter0); h.winter0$yr <- s.winter1[,1]; colnames(h.winter0)<- c("yr", "x")
l.winter0<- l.winter0[l.winter0$yr %in% period,]
h.winter0<- h.winter0[h.winter0$yr %in% period,]

# Spring 0 (the year of fruit ripening)
l.spring0<- data.frame(s.spring0); colnames(l.spring0)<- c("yr", "x")
h.spring0<- spring0 - data.frame(l.spring0); h.spring0$yr <- l.spring0$yr ; colnames(h.spring0)<- c("yr", "x")
l.spring0<- l.spring0[l.spring0$yr %in% period,]
h.spring0<- h.spring0[h.spring0$yr %in% period,]

# create complete dataframe for use in analysis
nao_data<- data.frame(cbind(period, l.summer1[,2], h.summer1[,2], l.summer2[,2], h.summer2[,2], l.spring0[,2], h.spring0[,2], l.winter1[,2], h.winter1[,2], l.winter0[,2], h.winter0[,2]))
colnames(nao_data)<- c("yr", "l.summer1", "h.summer1", "l.summer2", "h.summer2", "l.spring0", "h.spring0", "l.winter1", "h.winter1", "l.winter0", "h.winter0")
head(nao_data)

##############################################################################
########## Spruce Masting data from MASTREE in Ecological Archives ###########

# read MASTREE data from Ecologial Archives dataset
temp <- tempfile()
download.file("http://onlinelibrary.wiley.com/store/10.1002/ecy.1785/asset/supinfo/ecy1785-sup-0002-DataS1.zip?v=1&s=2491b8cc559d5ec909f96dfc5a91397b1d7e9683",temp, mode="wb")
unzip(temp, "MASTREE_2016.11.csv")
df <- read.csv("MASTREE_2016.11.csv")

# # data filtering and transformation
df <- df [df$Species == "PIAB", ] # filter by species (beech)
df <- df [df$Proxy != "flowering", ] # filter out the flowering proxy

# # list unique NUTS-1
nutsDef <- unique (df$Nuts1)
nutsDef <- nutsDef [order (nutsDef)]

# # remove territorial units larger than NUTS-1
remove <- nutsDef [substr (nutsDef,3,4)=="#"] 
df <- df[! df$Nuts1 %in% remove, ]

# # remove continuous data with length < 5
df <- df[!(df$VarType == "C" & df$Length < 5), ]

# select NUTS-1 from Central Northern Europe north of the Alps
select <- c("UKC", "UKE", "UKG",
            "UKH", "UKJ", "UKK",
            "UKM", "DE2", "DE1",
            "DE4", "DE6", "DE7", "DE8", 
            "DE9", "DEA", "DEB", 
            "DEC", "DED", "DEE", 
            "DEF", "DEG", "SE1",
            "SE2", "PL4", "PL5",
            "PL3", "FI1", "EE0",
            "AT1", "AT2", "AT3",
            "CZ0", "SK0", "ITH",
            "NO0", "ITC", "CH0")

df <- df[df$Nuts1 %in% select, ]
# 5119 observations

# Create Nuts-1 chronologies

# define function for the mode (with highest values selected if tie)
fmode <- function (x) as.numeric (
  names (which.max (table (x) [order (names (table (x)), decreasing = T)]))
)

# mode of mast classes over Nuts1 by year
df.nuts.o <- aggregate (df$ORDmast, by=list ("yr" = df$Yr,
                                             "Nuts1" = df$Nuts1), fmode)
colnames (df.nuts.o) <- c ("yr", "nuts", "mi")
df.nuts.o <- df.nuts.o [order (df.nuts.o$yr), ]

# create data frame with masting index by Nuts
series.nuts.o <- reshape (df.nuts.o [, c ("yr", "mi", "nuts")],
                          direction= "wide",
                          idvar = "yr", 
                          timevar = "nuts",
                          v.names = "mi")
names (series.nuts.o) <- gsub ("mi.", "", names (series.nuts.o))
series.nuts.o <- series.nuts.o [,order (names (series.nuts.o))]
series.nuts.o <- series.nuts.o [order (series.nuts.o$yr), ]

# fill empty years
filling.yr <- (min (series.nuts.o$yr):2015) [
  !c (min (series.nuts.o$yr):2015 %in% series.nuts.o$yr)
  ]

filling <- data.frame (matrix (nrow = length (filling.yr), 
                               ncol = ncol (series.nuts.o) - 1), filling.yr)

names (filling) <- names (series.nuts.o)
series.nuts.o <- rbind (series.nuts.o, filling)
series.nuts.o <- series.nuts.o [order (series.nuts.o$yr), ]

# filter by period 
period <- 1800:2015
series.nuts.o <- series.nuts.o [series.nuts.o$yr %in% period,]
series.nuts.oX <- series.nuts.o [, (names (series.nuts.o) != "yr")]
n.nuts <- ncol (series.nuts.oX)
name.nuts <- names (series.nuts.oX)
NUTS.cluster.1 <- series.nuts.oX #[,names.cluster.1]

# aggregate NUTS-1 chronologies by %4-5
count.if <- function (x, cl) {length (x [x %in% cl])}
class45 <- c (4,5)
class345 <- c (3,4,5)
class12 <- c (1,2)
class2 <- c (1,2,3,4,5)

# create mi45 for cluster 1,2,3
Cluster.1.mi45 <- data.frame ("yr" = period, 
                              "x" = apply (NUTS.cluster.1,1,count.if, cl = class45) / apply(NUTS.cluster.1, MARGIN = 1, FUN = function(x) length(x[!is.na(x)])))
Cluster.1.mi345 <- data.frame ("yr" = period, 
                               "x" = apply (NUTS.cluster.1,1,count.if, cl = class345) / apply(NUTS.cluster.1, MARGIN = 1, FUN = function(x) length(x[!is.na(x)])))
Cluster.1.mi12 <- data.frame ("yr" = period, 
                              "x" = apply (NUTS.cluster.1,1,count.if, cl = class12) / apply(NUTS.cluster.1, MARGIN = 1, FUN = function(x) length(x[!is.na(x)])))


######################################################################
######################## Compute masting index #######################

deltaMi1<-Cluster.1.mi45$x-Cluster.1.mi12$x #Cluster.1.mi345$x

#Rescale masting index from 0 to 1
deltaMi<-range01(deltaMi1)

#Replace 0 and 1 (Smithson and Verkuilen 2006)
deltaMi<- ifelse(deltaMi == 0, 0.01, deltaMi)
deltaMi<- ifelse(deltaMi == 1, 0.99, deltaMi)

Cluster.1.mi45<-cbind(Cluster.1.mi45$yr,deltaMi); colnames(Cluster.1.mi45)<- c("yr", "x")
Cluster.1.mi45<-data.frame(Cluster.1.mi45)

#Untransformed masting index for wavelet coherence analysis (need to create it before run file CrossWavelet)
wcmi<-data.frame(cbind(Cluster.1.mi45$yr,deltaMi1)); colnames(wcmi)<- c("yr", "x")

# Trasformed (Freeman-Tuckey) masting index to simil-normal for WC analysis
tr<-range01(wcmi$x)
tr<-(asin(sqrt((tr)/(66+1)))+asin(sqrt((tr+1)/(66+1))))/2
tr<-cbind(Cluster.1.mi45$yr,tr); colnames(tr)<- c("yr", "tr")

#Transformed masting index for wavelet coherence analysis (need to create it before run file CrossWavelet)
wcmit<-tr<-data.frame(tr)

# define the masting series to be used in analysis
mi45<- Cluster.1.mi45[151:216,]
mi45$x.L<- c (NA, mi45$x [1:(nrow(mi45)-1)])
mi45$x.L2<- c (NA, mi45$x.L [1:(nrow(mi45)-1)])
tr<- tr[151:216,]
tr$tr.L<- c (NA, tr$tr [1:(nrow(tr)-1)])

# Create indices series of the correct year extension
mi45 <- mi45 [mi45$yr %in% nao_data$yr, ]
tr <- tr [tr$yr %in% nao_data$yr, ]
indices <-data.frame(mi45, tr)

# build a dataset for model building
data.aa<- cbind(indices, nao_data)
YEAR<- 2014 # the year defined here is the FINAL year included in the analysis
data.cc<- subset(data.aa, data.aa$yr <=YEAR)

##############################################################################
#################### Spruce Wavelet coherence analysis #######################

# upload Masting data (wcmit = transformed)
mi<-data.frame(cbind(wcmit[,1],wcmit[,2])); colnames(mi) <- c("yr","x")
mi<- data.frame ("yr" = mi$yr, "x" = mi$x)

# upload NAO data from NOAA
# NOAA
noaa.raw <-read.delim("http://www.cpc.ncep.noaa.gov/products/precip/CWlink/pna/norm.nao.monthly.b5001.current.ascii.table", 
                      sep="\t",
                      header=F)

for (i in 1:30) {
  noaa.raw <-apply(noaa.raw,2,sub,pattern="  ",replacement=" ")}

nao.raw <-sapply(noaa.raw,strsplit,split=" ", USE.NAMES=F)
nao <- as.numeric(sapply(nao.raw, "[[", 1))
nao.raw<-nao.raw[nao<2016]
nao<-nao[nao<2016]
for (i in 2:length(nao.raw[[1]])) {nao<-cbind(nao,as.numeric(sapply(nao.raw, "[[", i)))}
colnames(nao)<-c("yr", "JAN", "FEB", "MAR", "APR", "MAY", "JUN",
                 "JUL", "AUG", "SEP", "OCT", "NOV", "DEC")  
naon<-data.frame(nao)


# first, create NAO-1 # required to calculate winter indices
#Noaa
but.last <- function (x, N =-1) {head (x, n = nrow (x) -N) }
naon1 <- rbind (NA, but.last (naon, 1))
naon1$yr <- naon$yr
colnames (naon1) [-1] <- paste0 (colnames (naon1) [-1], 1) 
colnames (naon)  [-1] <- paste0 (colnames (naon)  [-1], 0) 
naodatan <- (cbind (naon[1,"yr"]:2015, naon1 [, -1], naon [, -1])); colnames(naodatan)[1] <-  "yr"

# all seasonal indices therefore calculated for the full period of the NAO record, muns the first year
winterdn <- data.frame ("yr" = naodatan$yr, "x" = rowMeans (naodatan [, c ("DEC1","JAN0","FEB0","MAR0")]))
summerdn <- data.frame ("yr" = naodatan$yr, "x" = rowMeans (naodatan [, c ("JUN0","JUL0","AUG0","SEP0")]))
springdn <- data.frame ("yr" = naodatan$yr, "x" = rowMeans (naodatan [, c ("APR0","MAY0")]))

#season previous year
but.last <- function (x, N =-1) {head (x, n = nrow (x) -N) }
winterdn1 <- rbind (NA, but.last (winterdn, 1))
winterdn1$yr <- winterdn$yr
summerdn1 <- rbind (NA, but.last (summerdn, 1))
summerdn1$yr <- summerdn$yr

# compute AR(1) coefficients of mast index
ar1miNoaa<-ar(mi[152:216,2])
#compute AR(1) coefficients of NAO-NOAA
ar1naon<-ar(winterdn[2:66,2])
ar1naos<-ar(summerdn[2:66,2])
ar1naonspr<-ar(springdn[2:66,2])

############### Spruce Wavelet analysis with NAO-NOAA ####################
# NAO selection
cw.naon<-winterdn[2:66,]
cw.naos<-summerdn[2:66,]
cw.naospr<-springdn[2:66,]
# Mindex normality
cw.mi_NOAA<-mi[152:216,]
#plot(cw.mi_NOAA, type="l")
fit.norm <- fitdist(cw.mi_NOAA$x, "norm")
plot(fit.norm)
shapiro.test(cw.mi_NOAA$x)

#wavelet coherence
wcNAOnmi <- wtc( cw.naon, cw.mi_NOAA,s0=5, lag1=c(0.35, -0.23), sig.level=0.90, pad = TRUE, mother = "morlet",sig.test=1,nrands=500)
wcNAOsnmi <- wtc(cw.naos, cw.mi_NOAA, s0=5, lag1=c(0, -0.23), sig.level=0.90, pad = TRUE, mother = "morlet",sig.test=1,nrands=500)
wcNAOsprinmi <- wtc(cw.naospr, cw.mi_NOAA, s0=5, lag1=c(-0.17, -0.23), sig.level=0.90, pad = TRUE, mother = "morlet",sig.test=1,nrands=500)

######################################################################
################# RESULTS - TABLE & FIGURES - SPRUCE ONLY ############

######################################################################
############### Model results displayed in TABLE 1 ###################

# Betareg model with untrasformed masting index 1960-2014
m1 <- betareg(x ~ 
                scale(x.L) +
                #scale(x.L2) + #to test for lag-2 (results not showed)
                scale(l.winter1) + 
                scale(l.summer2) +
                scale(l.spring0) + 
                scale (h.summer2) + 
                scale(h.winter1) +
                scale(h.summer1) +
                scale(h.spring0),
              data = data.cc,
              na.action = "na.fail")
summary(m1)

# check collinearity between predictors
round (cor (data.cc [, -c (1,2)], use = "complete.obs"), 2)

#####################################################################
####################### FIGURE 2 - SPRUCE ONLY ######################

predict.cc<- predict(m1, type="response")
predict.cc.q<- predict(m1, type="quantile", at = c(0.025, 0.5, 0.975))
predict.cc.v<- predict(m1, type="variance")

residuals<-data.cc$x-predict.cc

par(mar=c(2.2,2.2,.3,2.5)+0.1, mgp=c(1.1,0.2,0), tck=0.02, lwd=1, cex=1, cex.lab=0.8, cex.axis=0.8,  pch=16)

plot(data.cc$yr, data.cc$x-predict.cc, type="n", axes=F, lwd=2, ylab="", xlab="", xlim=c(1959, 2014), ylim=c(-0.28,1.28))
lines(data.cc$yr, ((data.cc$x-predict.cc))/1.5, type="h", lwd=5, col="grey70", lend=2)

axis(4, at=c(-0.2, -0.1, 0.0, 0.1, 0.2), las=2, cex.axis=0.8, hadj=1, mgp = c(0.5,1.2,0))       
mtext("Residual", 4, line=1.2, adj=0.1)

par(new=T)
plot(data.cc$yr, data.cc$x, type="n", axes=F, lwd=1, ylab="", xlab="", xlim=c(1959, 2014), ylim=c(-0.5,1.05))
lines(1959:YEAR, predict.cc, pch=21, type="o", bg="white", col="darkorange", cex=1.2, lwd=2)
lines(data.cc$yr, data.cc$x, pch=21, type="o", bg="white", col="cadetblue", cex=1.2, lwd=2) 

axis(1, at=c(1955,1960,1965,1970,1975,1980,1985,1990,1995,2000,2005,2010,2015), cex.axis=0.8)
axis(1, at=c(1952:2015), labels=F, tck=0.008)
axis(2, at=c(0:10)/10, las=2, cex.axis=0.8)       

mtext("Year", 1, line=1.2)
mtext("M_index", 2, line=1.3, adj=0.7)

legend("top", c("Observed", "Predicted", "Residual"), pt.lwd=2, col=c("cadetblue","darkorange", "grey70"), pch=c(21,21, 15), ncol=3, pt.cex =1.2, cex=0.85, bty="n")


################################################################
####################### FIGURE 4 - SPRUCE ONLY #################

# Leave one out cross validation - LOOV
# create dataframe with data included in the model (dependent and independent variables)
dd<- data.frame(data.cc$x, scale(data.cc$x.L), scale(data.cc$l.winter1), scale(data.cc$h.summer2), scale(data.cc$h.summer1), scale(data.cc$h.spring0))
names(dd)<- c("x", "x.L", "lwinter1", "summer2", "summer1", "spring0")
head(dd)

# use a loop to conduct LOOV --> remove one row each time (i.e. one year), and fit the model to the remaining data
# then predict the value of missing year
# the loop extracts the predicted value each time, and the coefficents of the fitted model
pp <- matrix(nrow=nrow(dd), ncol=8, byrow=FALSE)
for(i in 1:nrow(dd))  # Month
{
  cc<- dd[-c(i),]
  vv<- dd[c(i),]
  m1 <- betareg(x ~ x.L+ lwinter1 + summer2 + summer1 + spring0 + lwinter1:summer1, data = cc)
  pp[i,1]<- predict(m1, type="response", newdata=vv)
  pp[i,2]<- summary(m1)$coefficients$mean[1,1]
  pp[i,3]<- summary(m1)$coefficients$mean[2,1]
  pp[i,4]<- summary(m1)$coefficients$mean[3,1]
  pp[i,5]<- summary(m1)$coefficients$mean[4,1]
  pp[i,6]<- summary(m1)$coefficients$mean[5,1]
  pp[i,7]<- summary(m1)$coefficients$mean[6,1]
  pp[i,8]<- summary(m1)$coefficients$mean[7,1]
}
colnames(pp)<- c("x.pred", "intercept", "X.L_est", "lwinter1_est", "summer2_est", "summer1_est", "spring0_est", "winter1:summer1_est")

# correlation between observed and predicted
COR<- cor(dd$x, pp[,1])
ab<- sum((pp[,1] - dd$x)/nrow(dd))
rmspe<- sqrt(sum(((pp[,1] - dd$x)^2)/nrow(dd)))

par(mar=c(2,2,.1,.1)+0.1, mgp=c(1.1,0.2,0), tck=0.02, lwd=1, cex=1, cex.lab=0.9, cex.axis=0.8,  pch=16)

plot(dd$x, pp[,1], xlab="Observed value", ylab="Predicted value", ylim=c(0,1), xlim=c(0,1), las=1, axes=FALSE)
segments(0.01, 0.01, 0.98, 0.98, lty="dashed", col="grey50", lwd=2)
points(dd$x, pp[,1], col="orangered")

text(0.75, 0.35, "2006", cex=0.6)
text(0.68, 0.21, "1971", cex=0.6)
text(0.67, 0.37, "1974", cex=0.6)
text(0.62, 0.17, "1995", cex=0.6)
text(0.60, 0.31, "2004", cex=0.6)
text(0.11, 0.44, "1997", cex=0.6)

axis(1)
axis(2, las=2)
rp = vector('expression',1)
rp[1] = substitute(expression(italic(r) == COR), 
                   list(COR = format(COR, digits = 3)))[2]
legend('topleft', legend = rp, bty = 'n', cex=0.85)


########################################################################
############## SPRUCE - SUPPLEMENATRY INFORMATION ######################
########################################################################

########################################################################
###################### FIGURE S1 - SPRUCE ONLY #########################

# Load spatial data
url.nuts <- "http://ec.europa.eu/eurostat/cache/GISCO/geodatafiles/NUTS_2013_60M_SH.zip"
url.eu <- "http://www.naturalearthdata.com/http//www.naturalearthdata.com/download/10m/cultural/ne_10m_admin_0_countries.zip"

# coordinate systems
laea <- "+proj=longlat +ellps=GRS80 +no_defs"
utm <- "+proj=laea +lat_0=52 +lon_0=10 +x_0=4321000 +y_0=3210000 +ellps=GRS80 +units=m +no_defs"
latlong <- "+proj=longlat +ellps=WGS84"
lambert <- "+proj=laea +lat_0=48 +lon_0=9 +x_0=0 +y_0=0 +ellps=GRS80 +towgs84=0,0,0,0,0,0,0 +units=m +no_defs"

# load NUTS-1
dir <- paste0 (tempdir (),runif (1, 0, 9))
temp <- tempfile (fileext = ".zip")
download.file (url.nuts, temp)
unzip (temp, exdir = dir)
nutsFasy <- readOGR (dsn = paste0 (dir, "/NUTS_2013_60M_SH/data"), 
                     layer = "NUTS_RG_60M_2013", verbose=FALSE)
nutsFasy <- nutsFasy [nutsFasy$STAT_LEVL_ ==1, "NUTS_ID"]

# load countries
dir <- paste0 (tempdir (),runif (1, 0, 9))
temp <- tempfile (fileext = ".zip")
download.file (url.eu, temp)
unzip (temp, exdir = dir)
f <- list.files (dir, ".shp", full.names = T)
eu <- readShapePoly (f, proj4string = CRS (latlong))
eu <- eu [eu$CONTINENT == "Europe",]

# reproject to UTM 
nutsFasy <- spTransform (nutsFasy, CRS = utm)
eu <- spTransform (eu, CRS = utm)

# add non-EU countries to NUTS-1
add <- eu [eu$NAME %in% c ("Bosnia and Herz.","Serbia","Ukraine"), "NAME"]
add$NUTS_ID <- c ("BA0", "SR0", "UA0")
add$NAME <- NULL
nutsFasy <- rbind (nutsFasy, add)

# sort alphabetically
nutsFasy <- nutsFasy [order (nutsFasy$NUTS_ID), ]
nutsFasyMap <- fortify (nutsFasy, region = "NUTS_ID")
years<-c(1995,1996,1998)
rows <- length(years)
plotlist <- list ()

for (i in 1:length (years)) {
  mi <- as.data.frame (t (series.nuts.o [series.nuts.o$yr %in% years [i], ]))
  colnames (mi) <- "index"
  mi$id <- rownames (mi)
  mi <- mi [mi$id != "yr", ]
  m <- round (deltaMi1[period == years[i]], digits = 2)
  merge.shp.coef <- merge (nutsFasyMap, mi, by = "id", all.x = TRUE)
  final.plot <- merge.shp.coef [order (merge.shp.coef$order), ] 
  
  plotlist [[i]] <- 
    ggplot () +
    ggtitle (paste0 (years [i], " -- M_index = ", m)) +
    geom_polygon (data = eu,
                  aes (x = long, y = lat, group = group),
                  size = 0.25) + 
    xlim (2500000, 5900000) +
    ylim (1500000, 4500000) +
    geom_polygon (data = final.plot, 
                  aes (x = long, y = lat, group = group, fill = index), 
                  color = "black", size = .1) +
    scale_fill_gradient2 (limits = c (1, 5), name = "mast class",midpoint=3,guide="legend",
                          low = "dark orange", mid="yellow", high = "dark green") +
    theme(axis.line=element_blank(),
          axis.text.x=element_blank(),
          axis.text.y=element_blank(),
          axis.ticks=element_blank(),
          axis.title.x=element_blank(),
          axis.title.y=element_blank(),
          legend.position="right",
          panel.background=element_blank(),
          panel.border=element_blank(),
          panel.grid.major=element_blank(),
          panel.grid.minor=element_blank(),
          plot.background=element_blank())
  
}

# Plot figure S1
plotlist

dev.off()

####################################################################
#################### FIGURE S2 - SPRUCE ONLY #######################

sample.depth<- dplR::chron(NUTS.cluster.1)

par(mar=c(2,2.3,.3,2.5)+0.1, mgp=c(1.3,0.2,0), tck=0.02, lwd=1, cex=1, cex.lab=0.8, cex.axis=0.7,  pch=16, las=1, xaxs="i")

plot(1800:2015, deltaMi1, type="l", lwd=1, col="grey30", ylim=c(-3, 1), xlim=c(1800, 2020), axes=F, xlab="", ylab="")
rect(1960, -4, 2015, 2, col="grey90", border=NA)
lines(1800:2015, deltaMi1, lwd=1, col="black")

axis(1, at=c(1750,1775,1800,1825,1850,1875,1900,1925,1950,1975,2000))
axis(1, at=seq(from=1750, to=2020, by=5), label=FALSE, tck=0.01)

axis(2, at=c(-1,-0.5,0,0.5,1), las=1, labels=c("-1.0", "-0.5", "0.0", "0.5", "1.0"))
mtext("Year", 1, line=1)
mtext("M_index", 2, line=1, las=0, at=0)

par(new=TRUE)
# log scale
plot(1800:2015, sample.depth$samp.depth, col="darkred", typ="l", log="y", axes=F, ylab="", xlab="", ylim=c(1,2000),  xlim=c(1800, 2020))
axis(4, las=1, at=c(1,5, 10,20, 40))
axis(4, at=c(1:40), label=FALSE, tck=0.005)

mtext("Sample depth", 4, line=1, las=0, at=5)

segments(1960, 0.1, 1960, 22, col="grey50", lty="dashed")
segments(1960, 22, 2025, 22, col="grey50", lty="dashed")

box()


##################################################################
################# FIGURE S3 - SPRUCE ONLY ########################

# check distribution of non transformed and traformed M_index
par(mfcol=c(1,2))
descdist(data.cc$x, discrete = FALSE, boot = 500)
descdist(data.cc$tr, discrete = FALSE, boot = 500)

######################################################################
###################### FIGURE S5 - SPRUCE ONLY #######################

par(mar=c(2.5,2,.3,.3)+0.1, mgp=c(1.1,0.25,0), cex=1, las=1, tck=0.025, lwd=1, cex.axis=0.9, pch=16) # sets the plotting parameters - look these up

#par(new=TRUE)
par(fig=c(0.05,1,0.66,0.96))
plot(wcNAOnmi,  plot.cb = F, plot.phase = TRUE, xlab="Year", lwd.sig=2, zlim=c(0, 1))#
mtext("A)", 2, at=2, font=2, line=0.8, cex=1.3)

par(new=TRUE)
par(fig=c(0.05,1,0.36,0.66))
plot(wcNAOsnmi, plot.cb=F, plot.phase = TRUE, xlab="Year", lwd.sig=2, zlim=c(0, 1))
mtext("B)", 2, at=2, font=2, line=0.8, cex=1.3)

par(new=TRUE)
par(fig=c(0.05,1,0.06,0.36))
plot(wcNAOsprinmi,  plot.cb = F, plot.phase = TRUE, xlab="Year", lwd.sig=2, zlim=c(0, 1))#
mtext("C)", 2, at=2, font=2, line=0.8, cex=1.3)

# scale bar
fill.cols <- c("#00007F", "blue", "#007FFF", "cyan", "#7FFF7F", "yellow", "#FF7F00", "red", "#7F0000")
COLS <- colorRampPalette(fill.cols)
library(fields)

par(new=TRUE)
par(fig=c(0,1,0,0.12))
par(mar=c(1.2,1.1,0.1,.1), mgp=c(1.1,0.25,0), cex=1, las=1, tck=0.1, lwd=1, cex.axis=0.9, pch=16) # sets the plotting parameters - look these up

plot( 1:10, (1:10), type="n", bty="n", axes=F, ylab="", xlab="") 
colorbar.plot(6, 1, 1:100, col=COLS(100), strip.length=3.32, strip.width=0.4)
axis(1, at=c(3.4,6, 8.6), labels=c(0.125, 4, 128))

dev.off()


######################################################################
########################## FIGURE S7 - SPRUCE ONLY ###################
# now check for relationships between prediction errors and variables
# calcuate errors (predicted - observed)
residuals<- c(dd$x - pp[,1])

par(mar=c(2,2,.1,.1)+0.1, mgp=c(1.1,0.2,0), tck=0.02, lwd=1, cex=1, 
    cex.lab=1, cex.axis=1,  pch=1, las=1)

par(mar=c(2.5,2.5,1,1), mgp=c(1.5,0.3,0), mfrow=c(3,3), tck=0.03)
plot(1959:2014, residuals, , ylim=c(-0.5, 0.5), type="o", xlab="Year", pch=16, col=ifelse(abs(residuals) >0.70, "red", "black")); abline(h=c(0, 0.30, -0.30))
hist(residuals, ylab="", xlab="")
plot(dd$x.L, residuals, type="n", axes=F, ylab="", xlab="")
plot(dd$x.L, residuals, type="p", xlab="AR1"); abline(h=0)
plot(dd$lwinter1, residuals, type="p", xlab="low win-NAO"); abline(h=0)
plot(dd$summer2, residuals, type="p", xlab="high sum2-NAO"); abline(h=0)
plot(dd$summer1, residuals, type="p", xlab="high sum1-NAO"); abline(h=0)
plot(dd$spring0, residuals, type="p", xlab="high spr0-NAO"); abline(h=0)
